# Supplementary material for: Artificial Protein Coronas Enable Controlled Interaction with Corneal Epithelial Cells: New Opportunities for Ocular Drug Delivery
Source: Pharmaceutics. 2021 Jun 12;13(6):867. doi: 10.3390/pharmaceutics13060867 (PMC8231102; doi:10.3390/pharmaceutics13060867)
Supplement: Supplementary file 1 [file pharmaceutics-13-00867-s001.zip]

Archive with 1 entries (1 files):
- pharmaceutics-1034108-supplementary.pdf
